# Supplementary material for: Multi-Omics Data Integration for Improved Cancer Subtyping via Denoising Autoencoder-Based Multi-Kernel Learning
Source: Genes (Basel). 2025 Oct 22;16(11):1246. doi: 10.3390/genes16111246 (PMC12652543; doi:10.3390/genes16111246)
Supplement: Supplementary file 1 [file genes-16-01246-s001.zip]

Archive with 1 entries (1 files):
- genes-3927892-supplementary.pdf
